# Supplementary material for: Achieving High Activity and Long-Term Stability towards Oxygen Evolution in Acid by Phase Coupling between CeO2-Ir
Source: Materials (Basel). 2023 Nov 1;16(21):7000. doi: 10.3390/ma16217000 (PMC10650327; doi:10.3390/ma16217000)
Supplement: Supplementary file 1 [file materials-16-07000-s001.zip]

Archive with 1 entries (1 files):
- materials-2656031-supplementary.pdf
